# Supplementary material for: Ultrasonic Microbubble Cavitation Deliver Gal-3 shRNA to Inhibit Myocardial Fibrosis after Myocardial Infarction
Source: Pharmaceutics. 2023 Feb 22;15(3):729. doi: 10.3390/pharmaceutics15030729 (PMC10051524; doi:10.3390/pharmaceutics15030729)
Supplement: Supplementary file 1 [file pharmaceutics-15-00729-s001.zip]

Archive with 1 entries (1 files):
- pharmaceutics-2173451-supplementary.pdf
